# Supplementary material for: Treatment and Survival of Malignant Extracranial Germ Cell Tumours in the Paediatric Population: A Systematic Review and Meta-Analysis
Source: Cancers (Basel). 2021 Jul 16;13(14):3561. doi: 10.3390/cancers13143561 (PMC8305293; doi:10.3390/cancers13143561)
Supplement: Supplementary file 1 [file cancers-13-03561-s001.zip]

Archive with 1 entries (1 files):
- cancers-1251378-supplementary.pdf
